# Supplementary material for: Evaluation of serum biomarkers after intra-articular injection of rat bone marrow-derived mesenchymal stem cells in a rat model of knee osteoarthritis
Source: Heliyon. 2024 Oct 29;10(21):e39940. doi: 10.1016/j.heliyon.2024.e39940 (PMC11565378; doi:10.1016/j.heliyon.2024.e39940)
Supplement: Multimedia component 1 [file mmc1.xls]

## Sheet: Table 3
Table 3. The genes identified using Ingenuity Pathway Analysis (IPA) that are associated with mesenchymal stem cells and play a key role in osteoarthritis (OA).
Symbol	Entrez Gene Name	Location	Type(s)	Biomarker Application(s)
ADIPOQ	adiponectin, C1Q, and collagen domain containing	Extracellular Space	other	diagnosis, efficacy, prognosis, response to therapy, safety, unspecified application
BMP2	bone morphogenetic protein 2	Extracellular Space	growth factor
CREBBP	CREB binding protein	Nucleus	transcription regulator
CTNNB1	catenin beta 1	Nucleus	transcription regulator	diagnosis, disease progression, efficacy, prognosis
DKK1	dickkopf WNT signaling pathway inhibitor 1	Extracellular Space	growth factor	efficacy, prognosis, unspecified application
FGF2	fibroblast growth factor 2	Extracellular Space	growth factor	diagnosis, efficacy, prognosis
FGF8	fibroblast growth factor 8	Extracellular Space	growth factor
GDF2	growth differentiation factor 2	Extracellular Space	growth factor
HIF1A	hypoxia inducible factor 1 subunit alpha	Nucleus	transcription regulator	diagnosis, efficacy, prognosis, response to therapy
ITGA1	integrin subunit alpha 1	Plasma Membrane	other
MMP9	matrix metallopeptidase 9	Extracellular Space	peptidase	diagnosis, disease progression, efficacy, prognosis, unspecified application
MTOR	mechanistic target of rapamycin kinase	Nucleus	kinase	efficacy
PGF	placental growth factor	Extracellular Space	growth factor	diagnosis, disease progression, efficacy, prognosis
PPARD	peroxisome proliferator activated receptor delta	Nucleus	ligand-dependent nuclear receptor	diagnosis
PPARG	peroxisome proliferator activated receptor gamma	Nucleus	ligand-dependent nuclear receptor	diagnosis, efficacy, unspecified application
PPARGC1A	PPARG coactivator 1 alpha	Nucleus	transcription regulator	diagnosis, efficacy
PTGS2	prostaglandin-endoperoxide synthase 2	Cytoplasm	enzyme	diagnosis, disease progression, efficacy, prognosis, unspecified application
RARRES2	retinoic acid receptor responder 2	Plasma Membrane	transmembrane receptor
RUNX2	RUNX family transcription factor 2	Nucleus	transcription regulator	disease progression, prognosis, unspecified application
SIRT1	sirtuin 1	Nucleus	transcription regulator
SMAD3	SMAD family member 3	Nucleus	transcription regulator
SOX9	SRY-box transcription factor 9	Nucleus	transcription regulator	disease progression, prognosis
SP7	Sp7 transcription factor	Nucleus	transcription regulator
TGFB1	transforming growth factor beta 1	Extracellular Space	growth factor	diagnosis, efficacy, prognosis, safety, unspecified application
TNF	tumor necrosis factor	Extracellular Space	cytokine	diagnosis, disease progression, efficacy, prognosis, response to therapy, safety, unspecified application
VEGFA	vascular endothelial growth factor A	Extracellular Space	growth factor	diagnosis,efficacy,prognosis,safety,unspecified application
VEGFC	vascular endothelial growth factor C	Extracellular Space	growth factor	diagnosis, disease progression, efficacy, prognosis
WNT3A	Wnt family member 3A	Extracellular Space	cytokine
