# Supplementary material for: Evaluation of serum biomarkers after intra-articular injection of rat bone marrow-derived mesenchymal stem cells in a rat model of knee osteoarthritis
Source: Heliyon. 2024 Oct 29;10(21):e39940. doi: 10.1016/j.heliyon.2024.e39940 (PMC11565378; doi:10.1016/j.heliyon.2024.e39940)
Supplement: Multimedia component 2 [file mmc2.xls]

## Sheet: Table 4
Table 4.List of genes involved in biological functions related to chondrogenesis, connective tissue cell development and differentiation, and osteoblast growth and differentiation
Categories	Diseases or Functions Annotation	p-value	Molecules	# Molecules
Connective Tissue Development and Function, Skeletal and Muscular System Development and Function, Tissue Development	Cartilage development	9.72e-36	ACVR1, ADAMTS7, BMP2, BMP4, CREBBP, CTNNB1, ECM1, EDN1, GDF2, GSK3B, HBEGF, HIF1A, HMGB2,mir-21, MMP14, MSX2, PPARGC1A,RB1, ROR2, RUNX2, SIRT1, SMAD3, SNAI1, SNAI2, SOX11, SOX5, SOX6, SOX9, SP7, TNFSF12, WNT3A	31
Connective Tissue Development and Function, Skeletal and Muscular System Development and Function, Tissue Development	Chondrogenesis	1.26e-27	ACVR1, BMP2, BMP4, CREBBP, CTNNB1, ECM1, GSK3B, HIF1A, HMGB2, PPARGC1A, SIRT1, SMAD3, SOX11, SOX9, TNFSF12, WNT3A	16
Cellular Development, Cellular Growth and Proliferation, Connective Tissue Development and Function, Tissue Development	Development of connective tissue cells	1.36e-44	ACVR1, ADAMTS7, ADIPOQ, ALDH1A1, BMP2, BMP4, BMP7, CAV1, CDKN2A, CREBBP, CTNNB1, DKK1, ECM1, FGF2, FGF21, GATA2, GSK3B, IFNG, IL1, IL13, IL4, IL6,mir-21, MSX2, MTOR, OSM, PLG, PPARD, PPARG, PTGS2, PTK2B, ROR2, RUNX1, RUNX2, SMAD3, SOX5, SOX6, SOX9, TGFB1, TNF, TNFSF11, TNFSF12, TP53, Wnt, WNT3A	45
Cellular Development, Connective Tissue Development and Function, Tissue Development	Differentiation of bone cells	5.45e-73	ACVR1, ADAR, ADIPOQ, BMP, BMP2, BMP4, BMP6, BMP7, CDK1, CDK6, CITED1, CTNNB1, DKK1, ERK, EZH2, FBN1, FERMT2, FGF2, FGFR2, GATA2, GDF2, GJA1, GSK3B, HIF1A, IFNG, IGF1, IL4, IL6, LMNA, Ly6a (includes others), mir-17, mir-21, mir-30, mir-637, miR-637 (and other miRNAs w/seed CUGGGGG), MMP14, MMP9, MSX2, MTOR, MYOC, NKX1-2, NR3C1, OSM, P38 MAPK, PGF, PPARD, PPARG, PTGS2, RB1, REST, RUNX2, SERPINF1, S…	69
Cellular Development, Connective Tissue Development and Function, Skeletal and Muscular System Development and Function, Tissue Development	Differentiation of chondrocytes	1.02e-26	ADAMTS7, ASAH1, BMP2, BMP4, BMP6, CTNNB1, ECM1, FGF2, GDF6, IGF1, Insulin, LTBP3, RB1, RUNX2, RUNX3, SIX2, SMAD3, SNAI2, SOX11, SOX5, SOX6, SOX9, TGFB1	23
Cellular Development, Connective Tissue Development and Function, Tissue Development	Differentiation of connective tissue cells	1.24e-96	ACVR1, ADAMTS7, ADAR, ADIPOQ, ASAH1, BMP, BMP2, BMP4, BMP6, BMP7, CCAR1, CDK1, CDK6, CDKN2A, CITED1, CMKLR1, CTNNB1, DKK1, ECM1, EDN1, ERK, EZH2, FBN1, FERMT2, FGF2, FGFR2, GATA2, GDF2, GDF6, GIP, GJA1, GSK3B, HDAC1, HIF1A, IFNG, IGF1, IL4, IL6, Insulin, LMNA, LTBP3, Ly6a (includes others), mir-17, mir-193, mir-21, miR-21-5p (and other miRNAs w/seed AGCUUAU), mir-29, mir-30, mir-637, miR-637 (and…	99
Cellular Development, Connective Tissue Development and Function, Skeletal and Muscular System Development and Function, Tissue Development	Differentiation of osteoblasts	1.99e-69	ACVR1, ADAR, ADIPOQ, BMP, BMP2, BMP4, BMP6, BMP7, CDK1, CDK6, CITED1, CTNNB1, DKK1, ERK, EZH2, FERMT2, FGF2, FGFR2, GATA2, GDF2, GJA1, GSK3B, HIF1A, IGF1, IL6, LMNA, Ly6a (includes others), mir-17,mir-21, mir-30, mir-637, miR-637 (and other miRNAs w/seed CUGGGGG), MMP14, MSX2, MYOC, NKX1-2, NR3C1, OSM, P38 MAPK, PPARD, PPARG, RB1, REST, RUNX2, SERPINF1, SMAD3, SNAI1, SNAI2, SOX11, SOX9, SP7, TNF,…	60
Connective Tissue Development and Function, Skeletal and Muscular System Development and Function, Tissue Development	Growth of bone tissue	7.66e-26	BMP2, CDK1, CTNNB1, FGF2, FGFR2, GSK3B, HGF, HIF1A, IFNG, IGF1, MSX2, OSM, PDGFRA, RUNX2, SIRT1, SMAD3, SP7, TGFB1, TNF, TNFSF11	20
Connective Tissue Development and Function, Tissue Development	Growth of connective tissue	6.97e-53	ADIPOQ, AMPK, BDNF, BMP2 , BMP4, BMP6, CAV1, CBL, CCND3, CCNE1, CDK1, CDK6, CDKN2A, CTNNB1, EDN1, EGF, EPCAM, ERK, EZH2, FGF2, FGF8, FGFR2, GATA2, GJA1, GSK3B, HGF, HIF1A, IFNG, IGF1, IL1, IL13, IL4, IL4R, IL6, Insulin, ITGA1, LMNA, mir-154, mir-21, mir-29, MMP14, MMP9, MSX2, MTOR, NR3C1, OSM, Pdgf (complex), PDGF BB, PDGFRA, PGF, PPARD, PTGS2, RB1,RUNX1, RUNX2, SIRT1, SIX2, SMAD3, SMARCB1, SNAI2…	72
Connective Tissue Development and Function, Skeletal and Muscular System Development and Function, Tissue Development	Morphology of bone	1.09e-50	ADIPOQ, ALDH1A1, BMP2, BMP4, BMP6, BMP7, CAV1, CDK1, CDKN2A, CMKLR1, CREBBP, CTNNB1, DKK1, ECM1, EDN1, FBN1, FGF2, FGF21, FGF8, FGFR2, GATA2, GDF6, GJA1, GSK3B, HGF, HIF1A, IFNG, IGF1, IL1, IL6,Insulin, LMNA, LTBP3, Ly6a (includes others), mir-196, MMP14, MMP9, MSX2, MYOC, PDGFRA, PPARD, PPARG, PTK2B, ROR2, RUNX2, RUNX3, S100A4, SERPINF1, SIRT1, SMAD3, SOX11, SOX5, SOX6, SOX9, Tgf beta, TGFB1, TH…	65
Connective Tissue Development and Function, Skeletal and Muscular System Development and Function, Tissue Development	Morphology of trabecular bone	5.35e-30	ADIPOQ, ALDH1A1, BMP2, BMP6, CAV1, CDK1, CTNNB1, DKK1, ECM1, FGF2, FGF21, GSK3B, IFNG, IGF1, IL6, LTBP3, MMP14, MMP9, MSX2, MYOC, PPARG, PTK2B, RUNX2, SERPINF1, TNF, TNFSF11, TP53, TSC22D3, VEGFA, Wnt	30
Connective Tissue Development and Function,Skeletal and Muscular System Development and Function,Tissue Development	Ossification of bone	9.44e-23	BMP4, BMP6, CAV1, CREBBP, FGFR2, GJA1, GSK3B, IGF1, LTBP3, Ly6a (includes others), MMP14, MMP9, MSX2, PDGFRA, PPARD, PPARG, PTGS2, ROR2, RUNX2, SIRT1, SOX5, USP1	22
Cellular Growth and Proliferation,Connective Tissue Development and Function,Tissue Development	Proliferation of bone cells	3.85e-26	BMP2, CDK1, CTNNB1, FGF2, FGFR2, GSK3B, HGF, HIF1A, IFNG, IGF1, MSX2, OSM, PDGFRA, RUNX2, SIRT1, SMAD3, SP7, TGFB1, TNF, TNFSF11	20
Cellular Growth and Proliferation,Connective Tissue Development and Function,Tissue Development	Proliferation of connective tissue cells	2.54e-54	ADIPOQ, AMPK, BDNF, BMP2, BMP4, BMP6, CAV1, CBL, CCND3, CCNE1, CDK1, CDK6, CDKN2A, CTNNB1, EDN1, EGF, EPCAM, ERK, EZH2, FGF2, FGF8, FGFR2, GATA2, GJA1, GSK3B, HGF, HIF1A, IFNG, IGF1 ,IL1, IL13, IL4, IL4R, IL6, Insulin, ITGA1, LMNA, mir-154, mir-21, mir-29, MMP14, MMP9, MSX2, MTOR, NR3C1, OSM, Pdgf (complex), PDGF BB, PDGFRA, PGF, PPARD, PTGS2, RB1, RUNX1, RUNX2, SIRT1, SIX2, SMAD3, SMARCB1, SNAI2…	71
Connective Tissue Development and Function,Skeletal and Muscular System Development and Function,Tissue Morphology	Quantity of bone cells	1.04e-23	ADIPOQ, CAV1, CDK1, CREBBP, CTNNB1, DKK1, EGF, FGF2, FGFR2, GATA2, IFNG, IGF1, Ly6a (includes others), MMP14, MSX2, PDGF BB, PPARD, PPARG, PTK2B, RUNX2, Tgf beta, TGFB1, TNF, TNFSF11, TSC22D3, VEGFA	26
Connective Tissue Development and Function, Tissue Morphology	Quantity of connective tissue	1.71e-40	ADIPOQ, ALDH1A1, BMP4, CAV1, CBL, CCND3, CDK1, CDK6, CDKN2A, CREBBP, CTNNB1, DKK1, EGF, EZH2, FGF2, FGF21, FGFR2, GATA2, GATA4, HGF, IFNG, IGF1, IL1, IL13, IL4, IL6, KDR, LMNA, Ly6a (includes others), MMP14, MMP9, MSX2, MTOR, NPY1R, NR3C1, Pdgf (complex), PDGF BB, PGF, PLG, PPARD, PPARG, PPARGC1A, PPP1R3A, PTK2B,RB1, RUNX1, RUNX2, SCD, SIRT1, SMAD3, SOX6, Tgf beta, TGFB1,TNF, TNFSF11, TP53, TSC22…	59
Connective Tissue Development and Function, Tissue Morphology	Quantity of connective tissue cells	2.27e-29	ADIPOQ, CAV1, CDK1, CDKN2A, CREBBP, CTNNB1, DKK1, EGF, FGF2, FGFR2, GATA2, IFNG, IGF1, IL13, IL4, Ly6a (includes others), MMP14, MSX2, NPY1R, Pdgf (complex), PDGF BB, PLG, PPARD, PPARG, PTK2B, RUNX2, SCD, SMAD3, Tgf beta, TGFB1, TNF, TNFSF11, TP53, TSC22D3, Vegf, VEGFA	36
Connective Tissue Development and Function, Skeletal and Muscular System Development and Function, Tissue Development	Size of bone	2.7e-33	ADIPOQ, BMP2, BMP4, BMP6, CAV1, CDKN2A, CTNNB1, DKK1, ECM1, FGF2, FGF21, GATA2, GSK3B, IFNG, IGF1, IL1, IL6, LTBP3, Ly6a (includes others), MMP14, MMP9, MSX2, MYOC, PPARD, PPARG, PTK2B, ROR2, RUNX2, RUNX3, S100A4, SMAD3, SOX9, Tgf beta, TNF, TNFSF11, TP53, TSC22D3, USP1, VEGFA, Wnt	40
